# Supplementary material for: Transcriptional profiling of Toll-like receptor 2-deficient primary murine brain cells during Toxoplasma gondii infection
Source: PLoS One. 2017 Nov 14;12(11):e0187703. doi: 10.1371/journal.pone.0187703 (PMC5685635; doi:10.1371/journal.pone.0187703)
Supplement: S2 Table — (XLSX) [file pone.0187703.s007.xlsx]

## Sheet: AS_WT_dn_2
Gene ID	Symbol	Mean normalized count
		WT uninfected	WT infected	KO uninfected	KO infected
ENSMUSG00000018822	Sfrp5	77.6566	18.882	30.9933	18.2336
ENSMUSG00000061718	Ppp1r1b	207.336	52.4598	158.95	96.7759
ENSMUSG00000039109	F13a1	97.2288	24.8694	93.9861	83.7419
ENSMUSG00000049112	Oxtr	135.896	35.3822	80.449	54.5785
ENSMUSG00000038233	Fam198a	51.1766	13.4912	56.1783	34.6584
ENSMUSG00000068428	Gmnc	82.5601	22.2815	33.5151	24.2098
ENSMUSG00000026614	Slc30a10	83.6807	25.3185	97.3143	52.7299
ENSMUSG00000045655	Fam216b	79.8578	25.2728	46.516	25.3752
ENSMUSG00000035200	Chrnb4	61.9144	19.7593	33.2754	21.2601
ENSMUSG00000038354	Ankrd35	70.6861	22.7622	18.5868	8.83404
ENSMUSG00000041423	Paqr6	149.625	49.1943	76.788	42.1144
ENSMUSG00000035606	Ky	53.7971	17.9995	43.0051	25.0822
ENSMUSG00000074892	B3galt5	72.3583	24.3385	63.3335	42.6545
ENSMUSG00000042190	Cmklr1	52.1597	17.7468	36.7432	25.3168
ENSMUSG00000062760	1810041L15Rik	99.5117	34.0951	110.044	83.401
ENSMUSG00000009075	Cabp7	98.3198	34.9347	77.3393	47.371
ENSMUSG00000019772	Vip	67.4582	24.4524	33.1028	20.4076
ENSMUSG00000024292	Cyp4f14	93.8217	34.4427	62.9325	35.6771
ENSMUSG00000040543	Pitpnm3	72.3339	26.9204	53.8211	41.812
ENSMUSG00000049409	Prokr1	420.65	159.502	325.44	260.285
