# Supplementary material for: Transcriptional profiling of Toll-like receptor 2-deficient primary murine brain cells during Toxoplasma gondii infection
Source: PLoS One. 2017 Nov 14;12(11):e0187703. doi: 10.1371/journal.pone.0187703 (PMC5685635; doi:10.1371/journal.pone.0187703)
Supplement: S4 Table — (XLSX) [file pone.0187703.s009.xlsx]

## Sheet: MG_WT_up
Gene ID	Symbol	Mean normalized count
		WT uninfected	WT infected	KO uninfected	KO infected
ENSMUSG00000027776	Il12a	0	413.769	0	1.06177
ENSMUSG00000038067	Csf3	0.920558	937.893	1.52737	3.38672
ENSMUSG00000055202	Zfp811	0.899711	820.486	5.55087	12.7317
ENSMUSG00000041782	Lad1	1.2096	269.42	1.7647	7.19563
ENSMUSG00000054905	Stfa3	1.20211	193.099	1.09057	3.16348
ENSMUSG00000035513	Ntng2	6.39898	1018.15	12.3098	17.2439
ENSMUSG00000024743	Syt7	10.9852	1252.42	23.3425	44.9129
ENSMUSG00000032561	Acpp	163.445	10981.8	155.461	189.9
ENSMUSG00000024529	Lox	187.55	12184	913.535	1183.16
ENSMUSG00000038540	Tmc3	27.0288	1253.29	38.7739	39.7375
ENSMUSG00000044313	Mab21l3	4.26883	192.417	11.7917	16.5268
ENSMUSG00000050737	Ptges	121.136	4859.69	183.582	340.91
ENSMUSG00000003863	Ppfia3	19.4785	624.696	24.5812	23.0192
ENSMUSG00000005089	Slc1a2	107.484	2731.12	394.332	713.339
ENSMUSG00000029371	Cxcl5	8.76738	210.67	9.74555	16.0588
ENSMUSG00000045573	Penk	30.8519	689.645	58.79	73.8431
ENSMUSG00000022425	Enpp2	10.0721	211.866	39.7367	55.1906
ENSMUSG00000079597	Gm5483	8.53927	161.017	23.0814	11.7994
ENSMUSG00000011256	Adam19	116.238	2026.37	390.611	496.79
ENSMUSG00000027611	Procr	566.962	9768.59	203.012	346.942
