# Supplementary material for: Transcriptional profiling of Toll-like receptor 2-deficient primary murine brain cells during Toxoplasma gondii infection
Source: PLoS One. 2017 Nov 14;12(11):e0187703. doi: 10.1371/journal.pone.0187703 (PMC5685635; doi:10.1371/journal.pone.0187703)
Supplement: S5 Table — (XLSX) [file pone.0187703.s010.xlsx]

## Sheet: MG_WT_dn_2
Gene ID	Symbol	Mean normalized count
		WT uninfected	WT infected	KO uninfected	KO infected
ENSMUSG00000000318	Clec10a	232.613	3.77445	191.103	150.827
ENSMUSG00000022123	Scel	426.986	8.51923	384.085	267.103
ENSMUSG00000026581	Sell	827.839	19.5367	601.225	793.804
ENSMUSG00000040950	Mgl2	489.915	13.4689	216.656	114.188
ENSMUSG00000071042	Rasgrp3	937.144	29.079	953.254	605.925
ENSMUSG00000005373	Mlxipl	138.897	4.88307	330.175	172.274
ENSMUSG00000001020	S100a4	2533.07	89.6231	733.249	414.581
ENSMUSG00000021697	Depdc1b	144.169	5.94568	153.856	92.2132
ENSMUSG00000036330	Slc18a1	277.384	13.6071	144.417	109.919
ENSMUSG00000026712	Mrc1	19761.8	978.006	22183	11506
ENSMUSG00000041064	Pif1	120.373	5.96849	157.642	102.95
ENSMUSG00000043795	Gm14492	58.7673	3.174	52.2301	32.9266
ENSMUSG00000046295	Ankle1	113.209	6.83108	127.445	87.5148
ENSMUSG00000037628	Cdkn3	52.41	3.20392	66.3705	50.7236
ENSMUSG00000027955	Fam198b	1438.9	89.6478	1037.85	563.045
ENSMUSG00000025092	Hspa12a	360.364	23.2829	599.644	300.237
ENSMUSG00000004347	Pde1c	893.908	60.3113	581.018	388.478
ENSMUSG00000026360	Rgs2	2304.97	160.415	1402.6	1225.84
ENSMUSG00000030218	Mgp	51.752	3.62716	208.684	167.224
ENSMUSG00000039013	Siglec5	254.531	18.0161	158.68	179.322
