# Supplementary material for: Transcriptional profiling of Toll-like receptor 2-deficient primary murine brain cells during Toxoplasma gondii infection
Source: PLoS One. 2017 Nov 14;12(11):e0187703. doi: 10.1371/journal.pone.0187703 (PMC5685635; doi:10.1371/journal.pone.0187703)
Supplement: S6 Table — (XLSX) [file pone.0187703.s011.xlsx]

## Sheet: Neu_WT_up
Gene ID	Symbol	Mean normalized count
		WT uninfected	WT infected	KO uninfected	KO infected
ENSMUSG00000062345	Serpinb2	3.74354	165.079	7.58069	8.02348
ENSMUSG00000050737	Ptges	94.273	1298.57	130.591	145.743
ENSMUSG00000048498	Cd300e	49.7144	587.853	215.152	312.72
ENSMUSG00000032691	Nlrp3	54.7291	521.999	91.4839	166.721
ENSMUSG00000020010	Vnn3	32.8554	261.161	54.9268	106.312
ENSMUSG00000079168	Cd209g	19.8234	137.701	149.776	185.376
ENSMUSG00000038331	Satb2	23.8311	162.882	234.947	244.898
ENSMUSG00000024743	Syt7	158.801	1012.76	621.388	1204.65
ENSMUSG00000044162	Tnip3	79.2283	461.317	214.952	423.92
ENSMUSG00000053113	Socs3	76.5216	416.697	131.498	217.481
ENSMUSG00000059493	Nhs	88.6732	482.811	224.025	434.823
ENSMUSG00000026822	Lcn2	621.934	3332.58	666.639	586.219
ENSMUSG00000025591	Tma16	73.3146	370.33	178.604	300.159
ENSMUSG00000030830	Itgal	859.786	4115.91	2747.28	2397.54
ENSMUSG00000022372	Sla	457.68	2169.59	1180.99	2314.37
ENSMUSG00000079499	6530402F18Rik	67.5086	319.861	205.01	271.337
ENSMUSG00000035513	Ntng2	45.4517	208.53	187.098	216.313
ENSMUSG00000025790	Slco3a1	201.276	911.513	375.61	715.846
ENSMUSG00000064246	Chi3l1	23.63	106.607	14.5575	18.193
ENSMUSG00000050010	Shisa3	336.847	1487.72	408.066	677.379
