# Supplementary material for: Transcriptional profiling of Toll-like receptor 2-deficient primary murine brain cells during Toxoplasma gondii infection
Source: PLoS One. 2017 Nov 14;12(11):e0187703. doi: 10.1371/journal.pone.0187703 (PMC5685635; doi:10.1371/journal.pone.0187703)
Supplement: S7 Table — (XLSX) [file pone.0187703.s012.xlsx]

## Sheet: Neu_WT_dn_2
Gene ID	Symbol	Mean normalized count
		WT uninfected	WT infected	KO uninfected	KO infected
ENSMUSG00000031613	Hpgd	74.6611	5.78234	93.5262	52.9107
ENSMUSG00000029650	Slc46a3	83.0923	12.6368	114.429	60.8268
ENSMUSG00000020399	Havcr2	199.792	37.4511	231.935	123.742
ENSMUSG00000011148	Adssl1	113.989	23.046	99.5737	55.4829
ENSMUSG00000026012	Cd28	166.125	35.598	255.112	182.491
ENSMUSG00000048120	Entpd1	161.959	35.5138	120.938	69.6781
ENSMUSG00000040855	Reps2	581.592	130.443	1077.52	615.883
ENSMUSG00000078486	2310042D19Rik	65.3787	16.4608	74.2842	49.2387
ENSMUSG00000074361	C5ar2	103.276	27.41	100.685	57.9836
ENSMUSG00000019990	Pde7b	149.725	40.6426	241.649	142.09
ENSMUSG00000047747	Rnf150	310.193	85.1109	516.682	283.791
ENSMUSG00000066800	Rnasel	476.507	143.712	826.449	493.654
ENSMUSG00000035273	Hpse	118.687	35.9241	107.992	81.8162
ENSMUSG00000074785	Plxnc1	614.394	187.862	791.21	532.378
ENSMUSG00000024781	Lipa	4198.24	1284.27	4643.06	2694.07
ENSMUSG00000040616	Tmem51	50.1718	15.4951	87.7531	48.7219
ENSMUSG00000068264	Ap5s1	95.0648	29.3662	123.677	74.4184
ENSMUSG00000015766	Eps8	137.215	43.878	312.745	194.655
ENSMUSG00000020053	Igf1	2378.62	764.63	3333.66	1812.09
ENSMUSG00000031385	Plxnb3	91.1604	29.6419	133.872	75.6642
