# Supplementary material for: Transcriptional profiling of Toll-like receptor 2-deficient primary murine brain cells during Toxoplasma gondii infection
Source: PLoS One. 2017 Nov 14;12(11):e0187703. doi: 10.1371/journal.pone.0187703 (PMC5685635; doi:10.1371/journal.pone.0187703)
Supplement: S8 Table — (XLSX) [file pone.0187703.s013.xlsx]

## Sheet: Mph_WT_up
Gene ID	Symbol	Mean normalized count
		WT uninfected	WT infected	KO uninfected	KO infected
ENSMUSG00000032482	Cspg5	0.865958	107.702	0.688223	4.562
ENSMUSG00000028972	Car6	15.8541	296.419	9.19367	18.8419
ENSMUSG00000035373	Ccl7	12.2743	214.108	15.0254	27.0526
ENSMUSG00000017002	Slpi	38.5302	434.026	52.5675	95.421
ENSMUSG00000034266	Batf	22.6094	239.02	47.4832	94.9507
ENSMUSG00000086841	2410006H16Rik	52.178	488.578	55.3468	96.4384
ENSMUSG00000024679	Ms4a6d	300.937	2495.97	391.862	624.478
ENSMUSG00000002289	Angptl4	18.7929	155.496	28.7666	53.7127
ENSMUSG00000026456	Cyb5r1	166.412	1163.35	266.944	254.73
ENSMUSG00000067869	Tcea1-ps1	29.0112	197.775	59.9698	71.4612
ENSMUSG00000008892	Vdac3	20.6583	132.852	39.3532	71.1737
ENSMUSG00000022362	9130401M01Rik	36.3854	230.065	82.4569	82.0452
ENSMUSG00000037710	Cisd1	16.5334	102.923	34.7891	43.2319
ENSMUSG00000025068	Gsto1	117.108	727.956	226.066	218.701
ENSMUSG00000035385	Ccl2	45.5531	276.542	50.1108	95.5082
ENSMUSG00000001707	Eef1e1	32.9747	191.769	55.07	88.1249
ENSMUSG00000028461	Ccdc107	23.6755	137.256	38.6714	50.4657
ENSMUSG00000024309	H2-Ke2	39.2762	223.283	78.0116	91.2036
ENSMUSG00000035513	Ntng2	18.8875	106.475	19.7046	20.9309
ENSMUSG00000029373	Pf4	204.839	1146.1	144.465	121.108
