# Supplementary material for: Transcriptional profiling of Toll-like receptor 2-deficient primary murine brain cells during Toxoplasma gondii infection
Source: PLoS One. 2017 Nov 14;12(11):e0187703. doi: 10.1371/journal.pone.0187703 (PMC5685635; doi:10.1371/journal.pone.0187703)
Supplement: S9 Table — (XLSX) [file pone.0187703.s014.xlsx]

## Sheet: Mph_WT_dn_2
Gene ID	Symbol	Mean normalized count
		WT uninfected	WT infected	KO uninfected	KO infected
ENSMUSG00000026012	Cd28	118.734	6.16452	256.499	157.237
ENSMUSG00000040612	Ildr2	130.467	11.366	53.0386	27.0112
ENSMUSG00000030064	Frmd4b	471.295	45.463	485.26	324.929
ENSMUSG00000040260	Daam2	61.5348	6.25332	38.6752	21.5145
ENSMUSG00000030208	Emp1	1357.95	148.602	1950.53	1003.66
ENSMUSG00000022504	Ciita	68.8183	7.55066	42.5473	49.3761
ENSMUSG00000036905	C1qb	2032.61	232.213	2697.61	2268.98
ENSMUSG00000033910	Gucy1a3	64.3201	7.45305	9.69756	5.86729
ENSMUSG00000001552	Jup	170.193	19.7626	201.123	115.022
ENSMUSG00000017417	Plxdc1	62.1163	7.74791	76.1352	42.8841
ENSMUSG00000026576	Atp1b1	90.1876	11.2774	77.179	47.0988
ENSMUSG00000034265	Zdhhc14	130.201	17.4128	141.305	107.461
ENSMUSG00000015854	Cd5l	461.919	62.1889	262.94	164.95
ENSMUSG00000036086	Zranb3	147.529	19.8907	144.62	88.9412
ENSMUSG00000025355	Mmp19	362.863	49.5449	604.676	435.074
ENSMUSG00000044206	Vsig4	71.0039	9.80246	50.638	34.8012
ENSMUSG00000048126	Col6a3	177.69	24.6985	84.3639	57.8001
ENSMUSG00000001270	Ckb	349.565	48.9631	655.346	333.664
ENSMUSG00000020661	Dnmt3a	2372.49	334.14	3987.33	2107.6
ENSMUSG00000001119	Col6a1	628.089	93.9067	358.55	181.449
