# Supplementary material for: Transcriptional profiling of Toll-like receptor 2-deficient primary murine brain cells during Toxoplasma gondii infection
Source: PLoS One. 2017 Nov 14;12(11):e0187703. doi: 10.1371/journal.pone.0187703 (PMC5685635; doi:10.1371/journal.pone.0187703)
Supplement: S10 Table — (XLSX) [file pone.0187703.s015.xlsx]

## Sheet: Sheet1
Gene ID	Symbol	Mean normalized count
		WT uninfected	WT infected	KO uninfected	KO infected
ENSMUSG00000025746	Il6	2.08109	21.9723	1.21327	2.73955
ENSMUSG00000050737	Ptges	138.003	497.023	152.932	173.9
ENSMUSG00000026820	Ptges2	238.084	336.936	239.817	239.111
ENSMUSG00000071072	Ptges3	664.765	763.617	716.541	797.785
