# Supplementary material for: Transcriptional profiling of Toll-like receptor 2-deficient primary murine brain cells during Toxoplasma gondii infection
Source: PLoS One. 2017 Nov 14;12(11):e0187703. doi: 10.1371/journal.pone.0187703 (PMC5685635; doi:10.1371/journal.pone.0187703)
Supplement: S11 Table — (XLSX) [file pone.0187703.s016.xlsx]

## Sheet: Sheet1
Gene ID	Symbol	Mean normalized count
		WT uninfected	WT infected	KO uninfected	KO infected
ENSMUSG00000027398	Il1b	231.551	83693.8	121.909	2410.45
ENSMUSG00000025746	Il6	13.1062	8305.24	12.4455	139.813
ENSMUSG00000016529	Il10	0.618159	116.109	0.298232	6.56404
ENSMUSG00000004296	Il12b	0.618159	10252	1.55206	204.195
ENSMUSG00000020826	Nos2	9.97859	7677.61	9.06782	306.988
