# Supplementary material for: Transcriptional profiling of Toll-like receptor 2-deficient primary murine brain cells during Toxoplasma gondii infection
Source: PLoS One. 2017 Nov 14;12(11):e0187703. doi: 10.1371/journal.pone.0187703 (PMC5685635; doi:10.1371/journal.pone.0187703)
Supplement: S12 Table — (XLSX) [file pone.0187703.s017.xlsx]

## Sheet: Sheet1
Gene ID	Symbol	Mean normalized count
		WT uninfected	WT infected	KO uninfected	KO infected
ENSMUSG00000025746	Il6	0	242.16	0.66187	34.7402
ENSMUSG00000004296	Il12b	0.35195	623.862	0.355632	64.1379
